# Supplementary material for: Impact of a unit-wide feeding tolerance management protocol on enteral feeding outcomes in infants with congenital heart disease: a pre–post quality improvement cohort study
Source: Front Rehabil Sci. 2026 Mar 27;7:1765642. doi: 10.3389/fresc.2026.1765642 (PMC13066188; doi:10.3389/fresc.2026.1765642)
Supplement: Supplementary file 3 [file Table2.xlsx]

## Sheet: Sheet1
ID	Cohort	Sex	Age_surgery_days	Birth_weight_kg	Surgery_weight_kg	WAZ_admission	STAT_high	Single_ventricle	CPB_time_min	Lactate_peak	VIS	NO_use	ECMO	Preop_EN	EN_start_hours	Abdominal_girth_freq	GRV_freq	FI	Vomiting_count	Distension_count	Elevated_GRV	EN_stop_days	Full_EN_day	MV_days	ICU_LOS_days	Delta_WAZ
1	0	1	121.78	2.86	3.53	-1.52	0	0	106.6	5.39	12.7	0	0	0	32.7	1.24	0.79	0	4	2	0	0	9	3.4	12.3	-0.22
2	0	0	110.87	2.76	3.53	-0.45	0	0	144.2	4.53	21.1	0	0	1	30.2	1.5	0.54	0	1	0	0	0	8.6	4.5	12.2	-0.04
3	0	0	101.27	3.44	6	-0.18	1	0	91	5.78	11.3	0	0	1	37	0.78	0.95	1	3	1	0	1	7.6	4.3	9.1	-0.36
4	0	0	90.58	3.61	4.93	-2.45	0	1	107	3.72	5.4	0	0	0	25	1.25	0.85	1	4	0	1	4	5.2	5.5	8.3	-0.23
5	0	1	74.3	3.45	3.42	-1.51	0	0	83.4	4.77	8.3	0	1	0	41.1	0.87	0.71	1	1	2	0	2	10.2	1.5	8.7	-0.31
6	0	1	82.84	2.7	4.27	-1.06	0	0	121.8	4.67	6.1	0	0	0	31.2	0.76	0.95	1	2	2	0	4	5.7	5.1	11.3	-0.16
7	0	1	94.96	4.28	3.82	-0.42	0	0	96.9	4.03	12.2	0	0	0	29.9	0.98	1.15	1	1	2	0	2	7.4	3.7	18.4	-0.27
8	0	0	61.43	2.17	4.63	-1.37	0	0	70.7	5.05	6	0	0	0	15.3	1.56	1	1	1	1	1	4	9.9	3.3	15.2	-0.16
9	0	0	65.11	2.54	4.59	-1.11	0	0	99.7	3.96	7.6	0	0	0	30.9	1.49	1.09	0	4	0	0	0	8	3.2	12.6	-0.17
10	0	0	40.62	3.14	5.05	-1.79	1	0	109.8	3.98	3.6	0	0	0	19.7	1.27	1.54	1	2	0	1	2	9.3	2.7	13.7	-0.14
11	0	1	58.56	3.1	3.41	-2.02	0	0	106.4	2.12	9.3	0	0	0	21.6	0.74	0.9	1	0	2	0	3	6.6	3.4	15	-0.17
12	0	0	107.23	3.3	4.22	-0.23	0	0	126.1	4.45	10.9	0	0	0	19.8	1.14	1.08	0	3	1	0	0	8.3	2.9	14	-0.24
13	0	0	67.32	3.85	2.64	-2.19	0	0	63.8	3.4	0	0	0	1	17.3	1.29	0.85	1	1	0	0	4	9.3	4.2	11.1	-0.36
14	0	1	67.64	3	3.06	0.3	0	0	78.9	3.87	11.3	0	0	0	49.2	1.25	0.75	0	2	0	0	0	7.1	4.6	9.5	-0.12
15	0	1	80.36	3.12	4.88	-0.66	0	0	116	3.58	9.8	0	0	0	41.3	0.65	0.82	1	2	0	0	1	12.4	3.7	11.6	-0.08
16	0	1	41.76	2.76	3.32	-0.69	1	1	81.9	3.98	6.2	0	0	0	47.2	0.93	0.86	0	0	0	0	0	7.7	5.5	15	-0.31
17	0	1	92.91	3.35	3.42	-0.75	0	1	106	4.47	20.1	0	0	0	15.8	1.18	1.11	1	2	3	1	3	11.8	3.5	11.2	-0.15
18	0	1	99.33	2.9	4.12	-1.25	1	0	40	4.21	14.8	1	0	0	28.7	1.36	1.7	0	5	1	1	0	8.7	3.7	8.7	-0.34
19	0	1	81.55	2.9	4.72	-0.86	1	0	167.9	4.63	4.5	0	0	0	15.1	0.54	0.79	1	2	0	0	4	5.9	3.5	6.8	-0.2
20	0	1	107.03	3.33	3.23	-1.21	0	0	93.3	4.96	14.2	0	0	0	21	1.15	0.88	0	3	2	0	0	6.7	4.6	11.6	-0.18
21	0	0	47.46	3.58	2.5	-0.77	0	0	129.8	3.98	16.2	0	0	0	18.8	1.24	0.98	0	0	1	1	0	9.4	4.7	8.9	-0.26
22	0	1	110.87	2	3.39	-1.12	1	1	91.6	3.91	10.7	0	0	0	40.4	1.45	1.12	0	2	1	0	0	11.1	4.5	10.7	-0.21
23	0	1	59.39	3.24	5.15	-1.67	0	0	110.4	4.77	11.8	1	0	0	24	1.41	1.08	1	1	1	0	4	12.5	3.9	16.4	-0.14
24	0	1	48.4	2.92	4.42	-1.62	0	0	137.3	4.82	11.7	0	0	0	38.7	1.37	1.39	0	3	0	1	0	9.3	2.7	11.8	-0.23
25	0	1	69.25	3.53	5.26	-1.69	1	0	129.1	4.64	0	0	0	1	34	0.96	0.27	0	2	1	0	0	6.6	3.7	9.7	-0.29
26	0	0	111.44	2.93	3.17	-0.52	0	0	94.9	3.63	9.1	0	0	0	51	0.63	0.28	1	1	0	0	4	9.6	5.5	12.9	-0.34
27	0	1	73.61	3.71	2.74	-1.47	0	0	96.6	4.45	8.8	0	0	0	13.2	1.08	0.85	0	2	5	0	0	7.3	5	17.8	-0.26
28	0	1	55.35	2.72	4.52	-2.25	0	1	125.1	4.27	17.2	0	0	0	40.6	1.5	1.33	1	1	1	0	2	9.8	4.3	11.6	-0.34
29	0	0	48.1	2	4.33	-0.86	1	0	158.3	4.83	11.7	0	0	1	39.5	1.62	0.53	0	2	1	1	0	7.1	3.6	5	-0.26
30	0	1	71.9	3.59	4.39	-0.19	1	0	104.8	3.86	8.5	0	0	0	18.3	1.41	0.1	1	5	1	0	4	4.8	4	14	-0.27
31	0	0	34.1	2.64	4.92	-0.64	0	1	148.9	3.2	9.5	1	0	0	38.1	1.33	1.17	0	3	1	0	0	11.6	3.6	13	-0.14
32	0	1	48	2.27	4.49	-1.46	0	0	94	4.61	15.1	0	0	0	31.4	1.31	1.07	0	4	0	0	0	8.5	5.2	12.3	-0.21
33	0	1	104.86	3.07	4.47	-2.05	1	0	123.8	2.66	9.1	0	1	0	25.7	1.03	0.67	1	2	1	0	2	9.1	3.2	11.3	0.03
34	0	0	100.47	2.94	4.74	-1.18	0	0	127.5	3.76	6.5	0	0	0	19.8	1.16	0.7	1	2	0	1	1	11	4.9	9.6	-0.42
35	0	0	71.43	3.47	4.56	-1.2	1	0	89.8	3.59	8.6	0	0	0	20.8	1.7	0.71	1	0	0	1	2	12.8	3.5	16.5	-0.19
36	0	0	64.69	3.51	4.86	-1.68	0	1	81.3	3.58	14.7	0	0	1	48.5	0.92	1.03	0	2	1	1	0	10.4	5.3	6.5	-0.27
37	0	1	75.17	3.11	4.99	-0.77	1	0	128.6	3.75	12.5	0	0	0	28	1.68	0.81	0	1	2	0	0	9.2	4.4	11.1	-0.32
38	0	1	120.96	2.62	5.43	0.01	0	1	86.7	4.93	10.2	0	0	0	35.8	1.1	1.15	0	1	0	0	0	9.9	3.3	11	-0.22
39	0	0	82.1	3.2	3.58	-0.97	1	0	77.6	4.69	11	0	0	0	20.1	1.6	0.14	1	2	0	0	2	8.4	3.7	14.6	-0.23
40	0	1	92.19	3.14	4.54	-1	1	1	82.9	4.05	7.2	0	0	0	20.2	0.78	0.74	0	3	1	0	0	9.1	4.7	15.7	-0.11
41	0	1	69.95	3.34	3.82	-1.66	1	0	86.6	4.88	9	1	0	1	38.8	1.38	0.66	0	1	0	1	0	9.3	3.5	11.3	-0.21
42	0	1	75.22	2.62	3.42	-0.26	1	0	121.4	3.56	6.7	0	0	0	14.5	0.98	0.92	0	2	2	0	0	7.4	4	12.6	-0.29
43	0	1	86.94	2.86	3.54	-1.15	0	0	112.9	3.48	8.5	0	0	0	23.8	0.78	0.84	0	1	0	0	0	9	3.5	12.8	-0.19
44	0	0	76.52	3.31	4.55	-1.45	0	1	117.9	4.72	16.7	0	0	0	28.3	1.27	1.24	0	2	3	0	0	9.7	5.8	15.2	-0.24
45	0	1	36.05	3.68	4.49	-1.06	1	0	110.5	4.55	4.6	0	0	0	29.1	1.5	0.44	1	1	3	1	4	10	5.9	15.1	-0.33
46	0	0	99.61	3.54	4.47	-0.82	0	0	85.2	3.92	6.6	0	0	0	26.2	0.95	1.01	0	1	1	0	0	9.9	5.5	10.4	-0.24
47	0	1	61.7	3.1	3.94	-1.02	0	0	117.4	3.52	3.7	0	0	0	32	0.75	1.17	1	3	0	0	4	6.3	3.9	13.3	-0.2
48	0	1	116.23	2.82	4.13	-0.38	0	0	129.6	5.08	2.6	0	0	1	34.9	1.17	1.56	0	3	1	0	0	11.5	3.6	13.1	-0.21
49	0	1	87.74	3.26	4.83	-0.87	0	1	114.6	3.17	9.1	0	0	1	35.3	1.17	0.86	1	1	1	1	4	11.3	3.2	11.7	-0.19
50	0	1	75.42	2.51	2.86	-1.27	1	0	111.2	3.84	6.9	0	0	0	18.1	1.36	1.1	1	0	3	0	3	8.8	5.5	13.1	-0.27
51	0	0	82.79	2.65	4.15	-0.86	0	0	80.8	4.34	18.8	0	1	1	25.2	1.48	0.46	0	3	0	1	0	9.9	4.9	12.1	-0.19
52	0	0	71.83	3.81	4.21	-0.8	0	0	105.3	5.28	8.6	0	0	0	39.9	1.18	0.28	1	3	1	1	2	8.6	5	12.5	-0.21
53	0	0	64.27	3.26	4.77	-1.88	1	0	79.5	4.43	16.4	0	0	0	36.9	1.76	1.25	0	3	2	0	0	10.5	3.8	7.9	-0.21
54	0	0	78.15	2.89	2.98	-0.41	0	0	99.4	4.49	14.8	0	0	0	14.3	1.27	1	1	0	0	1	1	7.4	2.2	9.2	-0.22
55	0	0	91.7	3.47	5.4	-1.28	1	0	59	3.86	9	0	0	0	31.5	1.1	1.35	1	0	0	0	1	11.7	2.5	14.5	0
56	0	0	64.71	3.7	4.31	-1.27	0	0	59.2	4.54	20.6	0	0	0	8.2	0.72	0.59	0	0	1	1	0	10.4	4.1	8.4	-0.11
57	0	1	61.56	2.84	4.36	-0.65	1	0	95.2	4.26	11.3	0	0	0	28.5	1.12	1.16	0	4	1	0	0	10.5	3.5	13.4	-0.19
58	0	1	66.89	2.85	3.79	-0.65	0	0	86.3	3.25	17.6	0	0	0	47	1.1	1.56	0	1	1	0	0	8.8	3.4	11.8	-0.3
59	0	1	93.04	2.78	4.59	-1.52	0	0	102.7	4.68	17	0	0	0	18.5	1.49	1.13	0	3	0	0	0	6.2	4.3	15.1	-0.25
60	0	1	103.05	3.54	4.17	-0.62	0	0	96.6	4.78	12.1	0	0	0	19.7	1.34	1.08	0	0	3	0	0	10.8	5	13.9	-0.06
61	0	1	81.24	3.55	5.16	-1.44	1	0	100.8	4.68	13.8	0	0	0	35.6	0.85	1	0	0	0	1	0	6.2	3.3	10.6	-0.28
62	0	1	85.63	3.75	2.9	-0.01	0	0	115.2	4.22	13.1	0	0	0	12.6	1.25	0.53	0	4	1	0	0	10.8	2.7	11.3	-0.24
63	0	0	61.41	3.56	4.28	-1.6	0	1	88.4	3.63	4.3	0	0	0	21.7	1.4	1.41	1	1	2	1	2	7.5	3.3	6	-0.24
64	0	1	91.54	2.24	4.48	-0.96	0	1	94.5	2.81	10.3	0	0	0	34	1.66	0.82	0	2	2	0	0	5.8	3	11.6	-0.18
65	0	1	85.03	3.2	3.97	-1.57	0	0	136.4	4.29	15.4	0	0	0	21.7	1.47	1.15	0	4	1	1	0	9	4.6	8.2	-0.26
66	0	1	59.8	2.53	3.79	0.23	0	0	100.1	4.85	17.6	0	0	1	25.6	1.43	0.53	1	1	1	0	1	11.4	4	11.3	-0.2
67	0	1	38.25	2.8	3.82	-1.84	0	1	95.5	4.8	6.4	0	0	0	35.4	1.22	0.65	0	0	2	0	0	7.1	5.9	10.1	-0.26
68	0	0	49.59	3.15	4.28	-0.79	1	0	102.1	4.69	12.6	1	0	0	32.2	1.32	1.43	0	1	0	0	0	12.2	4.7	9.4	-0.09
69	0	1	60.62	3.48	2.59	-1.54	0	0	96	4.16	10.8	0	0	1	30.7	1.57	0.9	0	2	1	1	0	10.3	5.8	15.6	-0.29
70	0	0	97.24	2.61	4.95	-1.31	0	0	82.3	4.85	9.4	0	0	0	24.6	0.8	1.44	1	1	2	0	1	9.3	2.6	8.2	-0.12
71	0	0	105.06	2	3.72	-0.83	1	0	75	4.75	11.8	0	0	0	31.7	1.1	0.98	1	1	0	0	3	8.1	1	9.1	-0.28
72	0	1	65.21	3.15	4.24	-0.37	1	0	80.9	3.95	11.1	0	0	0	26.8	0.97	0.45	0	1	1	0	0	8.3	4.2	9.9	-0.31
73	0	1	65.84	4.38	4.44	-0.13	1	0	121.8	4.61	12.7	0	0	1	32.6	1.31	1.27	1	3	1	1	3	9.9	4.1	10.6	-0.29
74	0	0	79.23	2.96	3.68	-2.02	0	1	84.3	3.88	17.2	0	0	0	23	1.57	0.82	0	1	0	0	0	10.7	3.9	9.4	-0.39
75	0	0	74.24	3.08	4.02	-0.94	0	1	96.1	4.52	13.9	0	0	0	26.2	1.02	1.21	1	1	3	0	2	7.8	4.1	10.9	-0.18
76	0	0	92.62	3.95	2.5	-0.22	0	0	117.5	3.42	11.6	0	0	0	18.1	0.48	1.01	1	3	0	0	1	7.4	2.9	12.9	-0.34
77	0	0	63.54	3.36	4.75	-2.11	0	0	93	3.47	19.3	0	0	0	27.6	1.08	0.54	1	1	0	1	2	8.6	4.6	14	-0.26
78	0	1	92.98	3.17	5.05	-0.91	0	0	115.8	4.83	15.5	1	0	0	19.9	1.47	1.05	0	2	1	1	0	11.8	4.7	13.9	-0.14
79	0	1	69.22	3.28	2.68	-1.1	1	0	61.5	4.76	9.5	0	0	0	16.9	1.36	1.66	0	0	2	0	0	6.6	2.8	6.3	-0.15
80	0	1	91.08	3.19	3.78	-0.85	1	0	96.7	4.58	3.9	1	0	0	30.6	1.33	1.15	0	1	2	0	0	11.3	3.6	13.1	-0.36
81	0	0	68.58	2.49	3.08	-1.56	0	0	102	4.25	5.1	0	0	1	30.1	1.12	0.98	1	3	0	0	1	9.1	3.7	13.3	-0.19
82	0	0	61.74	2.39	3.98	-1.96	1	1	100.6	2.77	14.7	0	0	0	35.8	0.82	1.32	0	1	0	0	0	5.7	3.3	10	-0.11
83	0	1	112.25	4	4.68	-2.25	1	0	58.7	4.16	6.8	0	0	0	23.7	1.35	1.06	1	4	1	0	3	8.1	2.8	17	-0.28
84	0	1	95.3	3.15	4.97	-0.51	0	0	130.1	4.47	5	0	0	1	32.1	0.95	1.06	1	2	0	1	2	10.2	4	15.3	-0.17
85	0	1	38.16	3.11	5.08	-0.44	0	1	78.6	3.88	6.2	0	0	0	33.5	1.86	0.67	0	0	0	0	0	12.6	4.3	11.5	-0.33
86	0	1	65.06	3.01	5.24	-0.92	0	0	108.4	3.77	6.6	1	0	0	32.4	1.37	1.07	1	4	1	1	2	6.3	3.4	10.2	-0.18
87	0	0	98.1	3.45	3.94	-1.42	0	0	100.2	5.07	14.3	0	0	0	19.7	1.03	1.31	1	2	0	0	1	3.4	2.9	17	-0.21
88	0	0	50.07	4.33	3.16	-2.07	0	0	125.1	4.16	9.2	0	0	1	29.5	1.02	0.75	1	1	0	1	3	6.4	4.4	11.9	-0.15
89	0	0	89.41	3.32	4.03	-0.76	0	0	154.7	4.47	3.1	0	0	0	31.6	1.17	1.43	1	1	2	0	4	11.3	3.2	12.3	-0.16
90	0	1	87.34	2.77	4.67	-1.76	0	0	67.7	4.66	10.2	0	0	0	28.1	1.13	0.97	1	2	2	0	3	5.4	3.7	12.2	-0.36
91	0	1	60.02	2.99	3.09	-1.53	0	0	83.8	3.6	11.1	1	0	1	7.1	1.54	0.73	0	1	0	0	0	12	3.6	18.9	-0.21
92	0	0	73.82	3.6	5.54	-1.45	1	0	104.7	4.32	7.6	0	0	0	29.6	1.26	1.3	1	2	0	0	2	11.4	5.2	11.4	-0.07
93	0	0	32.2	2.77	4.89	-1.22	0	1	72.4	4.99	15.8	0	0	1	50.1	0.98	0.91	0	2	0	0	0	9.4	3.3	11.9	-0.44
94	0	1	109.41	3.49	3.95	-1.56	0	0	119.6	5.29	7.9	0	0	1	24.4	1.77	1.23	1	1	1	1	3	7.7	5.7	9.5	-0.12
95	0	0	67.82	2	3.53	-1.08	1	0	121.1	4.22	15.5	0	0	0	20.7	1.21	0.91	1	1	1	1	1	9.1	4.8	10.8	-0.06
96	0	1	90.08	2.95	3.56	-1.47	0	0	114	4.06	13	1	0	0	31.7	1.43	0.98	0	5	1	0	0	10.2	5.8	8.9	-0.37
97	0	1	86.28	3.37	4.19	-0.68	0	0	105.9	4.36	14.6	0	0	0	31.1	1.02	1.15	1	1	0	0	2	9.9	4.7	9.6	-0.29
98	0	1	101.16	3.7	3.94	-0.48	1	0	134.2	4.35	4.5	0	0	0	39.9	1.31	1.09	0	6	1	0	0	12.5	3.8	6.6	-0.17
99	0	1	65.33	2.65	4.94	-1.03	1	0	71.1	5.03	10.5	0	0	0	15.4	1.29	0.4	0	4	0	0	0	8.5	3.1	14.6	-0.31
100	0	1	78.08	2.31	3.84	-0.82	1	0	101.6	3.6	9.7	0	0	0	35.3	0.63	0.66	0	2	1	0	0	6.4	3.6	12.5	-0.08
101	0	1	85.18	2.93	4.56	0.17	1	0	81.5	4.03	2.9	0	0	1	33.9	1.8	1.28	1	1	2	1	4	6	5.5	12.7	-0.11
102	0	0	91.45	2.5	4.11	-1.8	1	0	122.2	3.53	15.5	0	0	0	26.6	1.59	0.96	1	1	0	1	3	5.6	4	11.8	-0.36
103	0	1	97.09	2.99	4.36	-1.84	0	0	54.2	3.59	5.9	0	0	0	31.4	1.08	0.84	1	3	1	1	4	9.4	4.7	12.2	-0.29
104	0	1	64.45	3.06	3.93	-0.68	1	0	99.3	4.43	7	1	0	1	38.3	0.87	0.59	0	2	2	0	0	8.5	4.2	16.9	-0.14
105	0	0	60.72	2.4	4.73	0.07	0	1	108.4	4.69	4.9	0	0	1	36.7	1.3	0.68	1	1	2	1	2	9.1	4.2	9.7	-0.15
106	0	1	101.2	3.46	4.74	-1.26	1	0	76.3	3.81	13.5	0	0	0	16.6	1.23	0.39	1	4	3	1	1	7.9	4.3	12.8	0
107	0	1	33.26	2.98	4.52	-0.06	0	0	84.3	4.66	2.4	1	0	1	36.2	1.31	0.97	0	2	2	0	0	6.8	4.5	12.8	-0.31
108	0	0	105.4	3.6	4.65	-1.04	1	0	100.4	4.87	13.1	0	0	0	27.4	1.26	0.82	0	1	0	0	0	10.2	3.2	15.4	-0.07
109	0	1	67.95	2.14	3.33	-1.51	0	0	123.9	5.36	15.2	0	0	1	28.7	1.35	0.71	0	3	1	1	0	4.1	3.7	13.3	-0.31
110	0	1	73.91	2.55	4.4	-1.69	0	0	74.2	4.24	12.7	0	0	0	28.7	1.63	0.98	1	2	1	0	1	7.4	4.3	13.5	-0.17
111	0	1	60.35	3.32	5.19	-0.72	0	0	78.5	3.82	13.6	0	0	0	26.5	1.37	1.11	1	4	1	0	3	10.6	4.2	8.2	-0.13
112	0	1	73.04	2.66	4.55	-1.65	1	0	128.1	3.6	13.8	0	0	0	39.9	0.89	1.63	1	4	1	0	4	7.2	3.5	9.6	-0.52
113	0	0	99.42	2.98	3.25	-1.05	0	0	93.2	3.54	5.3	1	0	0	27.2	1.61	0.55	0	1	1	0	0	9.8	4.4	8.5	-0.13
114	0	0	89.42	3.06	4.09	-0.15	0	0	80.6	4.95	17.2	0	1	0	16.8	1.69	1.35	1	4	2	0	4	7.4	3.2	5	-0.08
115	0	0	83.85	3.14	4.45	-1.28	0	0	118.2	3.29	7.7	0	0	0	24.1	2.15	1.29	0	0	2	1	0	8.1	2.8	13.2	-0.11
116	0	0	75.78	2.72	3.49	-0.31	1	0	87.8	4.93	9.7	0	1	0	29.8	0.86	0.77	0	3	0	1	0	10.1	4.3	11.2	-0.01
117	0	0	45.09	3.13	2.98	-1.83	1	1	125.7	3.68	8.3	0	1	1	40.3	1.27	1.06	1	3	0	1	3	6.4	2.8	13.2	-0.12
118	0	1	57.12	2.67	3.86	-1.42	0	0	83.4	3.79	12.5	0	0	0	34	0.58	0.86	0	2	1	0	0	10.5	4.3	12.1	-0.27
119	0	0	67.14	3.4	3.5	-1.94	0	0	96	4.11	7.3	0	0	0	19.5	1.37	1.06	1	3	1	0	4	9.1	2	12.7	-0.1
120	0	1	83.15	3	4.12	-1.06	0	0	123.6	3.78	10.3	0	0	0	52.9	1.04	1.45	0	1	0	0	0	11.5	3.3	16	-0.28
121	0	0	75.39	3.14	2.78	-0.63	0	0	94.3	4.76	3.8	0	0	0	30.6	1.78	1.18	1	4	1	0	4	9.4	3.7	12	-0.21
122	0	0	93.67	4.34	4.61	-1.05	0	0	118.9	5.29	15.8	1	0	1	40.8	0.97	1.15	0	3	1	0	0	6.9	2.4	14	-0.14
123	0	1	83.47	2.51	3.59	-0.36	1	0	98.4	3.81	13.4	0	0	1	26.5	0.69	0.87	1	0	1	0	1	12.5	3.6	11.1	-0.18
124	0	1	75.09	3.75	4.98	-1.55	0	0	149.5	3.94	8.5	0	0	0	33.3	1.06	0.55	0	2	2	0	0	7	5.2	14.5	-0.08
125	0	1	119.52	2	3.89	-0.96	1	0	139.2	4.1	7.7	0	0	0	36.4	0.61	0.94	0	1	0	0	0	8.5	2.7	8.3	0.03
126	0	1	82.12	2.02	4.11	-1.42	0	0	66.8	4.52	13.2	0	0	0	40.2	1.43	1.36	1	0	3	0	3	10.9	3.7	6.5	-0.33
127	0	0	65.36	2.44	3.98	-0.88	0	0	113.1	4.11	6.5	0	0	0	38.6	0.58	0.54	0	3	0	0	0	5.2	5.7	18.3	-0.25
128	0	0	111.2	2.47	3.55	-0.8	0	0	79.6	5.03	10.6	0	0	1	36.7	1.21	0.68	1	1	1	1	1	11.9	2.9	17.5	-0.19
129	0	1	98.01	3.16	6	-0.75	1	0	104.8	4.89	15.8	0	0	0	24.8	0.58	1.04	1	1	0	0	4	6.7	5.4	6.2	-0.27
130	0	1	110.32	3.2	3.71	-1.74	1	0	101.7	3.49	5.9	0	0	0	22.3	1.1	0.7	0	1	0	1	0	8.1	3.7	11.9	-0.23
131	0	1	71.78	2.93	5	-1.63	1	0	73.6	4.51	11.8	0	0	0	31.3	1.69	0.76	0	4	1	0	0	9.6	4.1	12.4	-0.14
132	0	1	93.53	2.99	3.2	-1.52	1	0	126.5	5.11	11.6	0	0	0	37.3	1.31	0.87	1	3	0	0	4	8.9	5.3	14.2	-0.16
133	0	1	44.94	3.32	4.45	-1.24	1	0	105.1	3.9	9.5	1	0	1	25.8	0.94	0.59	1	0	0	1	1	10.6	3.5	17.2	-0.2
134	0	1	89.68	3.48	4.54	-1.05	0	0	92.9	4.02	7.5	0	0	0	38.7	1.19	0.71	1	1	2	0	3	5.8	4.6	8.8	-0.21
135	0	0	70.85	2.4	4.11	-0.68	1	1	89	3.88	16.1	0	0	0	42.5	1.21	1.21	0	4	1	0	0	10.5	4.9	9	-0.24
136	0	1	46.9	2.88	3.64	-1.61	1	0	103.5	3.9	7	0	0	0	18.8	1.34	0.61	1	2	1	1	1	10.6	3.3	12	-0.08
137	0	1	94.65	3.03	3.91	-2.06	0	0	110.2	3.2	0.9	0	0	0	19.6	0.79	0.52	0	1	0	0	0	11.1	3.2	9.1	-0.05
138	0	0	37.8	3.3	3.79	0.19	0	0	96.9	3.4	13.2	0	0	0	26.6	1.38	0.81	1	2	2	1	2	5.8	3.8	5	-0.12
139	0	1	35.75	2.67	6	-1.78	0	0	40	4.25	4	0	0	0	31.1	0.39	1.22	1	1	1	0	2	6.1	3.8	11.3	-0.33
140	0	0	81.25	3.02	4.11	-0.6	1	0	100.4	5.11	13.5	0	1	0	22.8	1.01	0.94	0	3	0	0	0	8.3	2.9	14.6	-0.25
141	0	0	85.43	3.07	4.58	-1.08	0	0	64	3.83	16.7	0	0	0	41.5	1.05	0.86	0	3	0	0	0	6.3	3.4	11.9	-0.2
142	0	1	93.41	2.71	5.64	-0.95	1	1	94.8	3.81	13.1	0	0	0	32.2	1.39	1.01	0	6	0	0	0	5.4	1	13.9	-0.31
143	0	1	88.84	2.7	3.39	-1.1	1	0	64.9	5.22	15.4	0	0	0	28.4	1.21	0.48	0	1	0	1	0	8.2	3.7	13.4	-0.21
144	0	1	103.53	3.11	4.16	-1.33	0	0	64.6	3.54	20.1	0	0	0	13.6	0.78	1.15	1	3	1	1	2	9.5	4.9	8.9	-0.22
145	0	1	88	2.99	3.9	-0.82	1	1	130.9	3.2	14.8	0	0	0	14.8	0.9	1.12	0	1	0	0	0	14.6	2.3	12.2	-0.11
146	0	1	71.35	3.31	4.06	-1.36	0	0	92	3.7	11.7	0	0	0	30.8	1.26	0.88	0	4	2	0	0	10.1	3.5	7.4	-0.27
147	0	0	72.53	2.53	3.98	-0.4	0	0	90.1	3.8	18.2	0	0	0	6.7	1.18	1.3	0	2	0	1	0	12.5	6.4	10.5	-0.1
148	0	1	68.36	2.88	3.51	-0.76	1	0	112.1	3.15	18.8	0	1	0	38.1	1.03	0.66	1	3	0	0	3	8.9	4	12.2	-0.32
149	1	1	79.91	2.95	4.3	-0.74	0	0	90.7	4.12	18.8	0	0	0	23.4	1.46	1.74	0	1	1	0	0	7.1	4.9	10.5	-0.12
150	1	1	52.05	3.47	3.23	-1.4	1	0	152.6	4.77	7.5	0	0	0	57.4	1.81	1.45	0	1	3	0	0	5.7	2.5	6.6	-0.08
151	1	0	80.82	2.59	4.97	-1.24	0	1	93.2	3.43	3.2	0	0	0	48.1	1.44	1.3	0	1	0	0	0	11.4	3.9	7.2	-0.04
152	1	1	72.27	3.18	4.66	-1.81	0	0	109.1	4.25	7.2	0	0	0	23.2	1.57	1.39	1	1	0	0	4	4.6	2.3	11.4	-0.28
153	1	1	79.51	3.19	3.71	-1.31	0	0	124.3	4.44	13.5	1	0	0	23.9	2.25	1.37	1	2	1	1	2	4.9	3.9	13	0.01
154	1	1	79.57	3.88	3.75	-1.72	0	0	140.1	4.15	10.8	0	0	0	35	1.17	1.77	0	0	0	0	0	7.6	4.3	9.9	0.13
155	1	0	24.95	2.56	4.36	-0.31	1	0	81.4	4.31	9	0	0	0	42	1.04	1.08	0	1	1	0	0	6.4	4.1	9.7	0.03
156	1	1	55.97	2.73	3.45	-1.07	0	1	89.6	4.32	12.8	0	0	0	8.6	1.84	1.17	0	4	0	0	0	5.2	3.2	13.3	-0.06
157	1	0	71.83	2.59	5.67	-1	1	0	131.9	3.71	2.6	1	0	1	7.1	1.4	1.71	0	0	0	0	0	7.9	3.8	8.2	-0.15
158	1	0	72.89	2.23	4.43	-1.24	0	0	120.3	5.1	10.7	0	0	0	18.8	1.5	1.22	0	0	0	0	0	5.9	3.8	15.7	-0.22
159	1	1	79.19	3.94	4.46	-0.98	0	0	126.9	4.95	15.6	0	0	0	30.8	1.37	1.67	1	1	1	1	3	5.9	4.2	6.5	-0.2
160	1	0	80.05	2.44	4.71	0.38	1	0	65.8	4.91	12.7	0	0	0	30	1.52	1.91	0	2	0	0	0	6.5	3.4	13.6	-0.05
161	1	1	104.32	2.65	3.64	-1.28	0	0	138.7	4.81	13.5	0	0	0	35.7	2.08	1.28	1	4	0	0	2	3	4.4	12.1	0.17
162	1	0	80.25	3.72	5.06	-1.49	1	0	81	3.26	18	0	0	0	13	1.84	1.6	0	2	1	0	0	3	4.9	17.7	-0.31
163	1	0	67.74	2.18	4.23	-0.78	0	0	104.8	4.76	9.7	0	0	0	6	1.86	1.05	0	0	0	0	0	8.2	3.2	7.1	0.03
164	1	1	42.02	3.44	4.94	-2.62	0	0	96.3	4.59	6.7	0	0	1	33.6	1.18	1.63	0	0	1	0	0	4.6	3.5	5	-0.11
165	1	1	46.63	2.35	3.96	-1.06	0	0	78	3.28	15.9	0	0	0	16.7	1.25	1.46	0	1	1	0	0	5.7	2.6	14.2	-0.07
166	1	0	84.71	3.68	5.25	-1.32	0	0	64.7	4.07	15.9	0	0	1	6	0.75	1.54	0	0	1	0	0	9.2	3.8	6.1	-0.13
167	1	1	95.21	2	4.47	-1.7	1	0	56.4	4.37	12.8	0	0	0	26.5	1.36	1.21	0	1	0	0	0	5.8	3.8	12.3	-0.18
168	1	1	104.83	2.18	5.99	-0.8	1	0	103	5.2	9.2	0	0	0	32.9	1.89	0.9	0	3	0	0	0	5.6	3.6	14	-0.03
169	1	1	57.44	2.79	3.82	-1.07	1	0	61.9	4.63	10	0	0	0	23.8	1.76	1.55	0	0	1	0	0	7.8	3.6	11.6	-0.01
170	1	0	67.92	3.55	4.3	-2.18	1	0	71.7	3.68	3.6	0	0	0	20.4	1.53	0.78	0	3	1	0	0	4.8	5.4	11.2	0.03
171	1	0	78.85	3.04	3.25	-1.49	1	0	94.5	5.22	15.6	1	0	0	23.4	1.59	1.3	1	1	0	0	4	8.4	1	11.7	-0.21
172	1	1	114.95	2.89	3.68	-2.83	0	0	40	4.23	15.4	0	0	0	21.3	1.39	1.68	0	0	0	0	0	7.8	3	13	0.05
173	1	1	76.3	3.73	4.66	-0.92	0	0	119.5	4.05	3.4	0	0	0	11.5	1.66	1.46	1	1	1	0	2	9.7	3.2	12.3	0.05
174	1	1	105.03	4.14	5.09	-0.93	0	0	40	4	14.3	0	0	1	17.9	1.83	1.98	0	0	3	0	0	4.6	5	6.9	0
175	1	0	77.4	3.4	6	-1.58	1	1	98.1	3.23	12	0	0	1	30.2	1.12	1.71	1	1	1	0	4	8.7	4	16	-0.08
176	1	1	97.06	2.75	4.05	-0.78	0	0	100.4	4.13	4.9	0	0	0	28.2	1.69	1.2	0	2	0	0	0	7.1	4	10.7	-0.01
177	1	0	94.53	2.85	3.34	-1.87	0	0	113.5	4.5	4	0	0	0	26.7	1.88	1.41	1	1	0	0	1	3.3	4.8	12.1	-0.06
178	1	1	77.32	2.42	4.77	-1.68	1	0	99	3.97	11.9	0	0	0	15	1.48	1.39	0	1	0	0	0	3	3.3	12.6	0.06
179	1	0	53.59	3.11	3.17	-0.85	0	0	150.4	4.45	8	0	0	0	23.2	1.81	0.93	0	4	0	0	0	4.4	4.2	14	-0.08
180	1	1	68.62	2.25	4.61	-1.51	0	0	105.4	3.68	19.1	0	0	0	6	2.44	1.12	0	4	0	0	0	6.6	3	13.7	-0.03
181	1	1	103.78	3.34	3.7	-1.14	1	0	126.3	4.12	14.8	0	0	0	26.8	1.57	1.23	0	1	0	1	0	6.9	2.4	10.9	-0.21
182	1	1	91.56	4.06	4.31	-1.44	0	1	81.9	4.39	12.4	0	0	0	39.3	1.72	0.79	0	1	0	0	0	5.9	5.3	10.7	-0.01
183	1	0	65.33	3.42	5.06	-1.35	0	0	103	4.31	12.6	1	0	0	10.3	1.38	1.41	0	1	0	0	0	5.9	3.9	11.7	-0.11
184	1	0	67.15	2.83	4.04	-1.32	1	1	138.7	3.24	16.7	0	0	1	19.1	1.65	1.33	0	0	1	0	0	5.7	4.1	13.8	0.01
185	1	1	39.38	3.32	4.92	-1.52	0	0	94.1	3.94	14.2	1	0	0	28.3	1.74	0.9	1	2	0	0	1	8.1	2.4	7.2	0.04
186	1	0	102.89	3.87	4.87	-0.92	0	0	104.8	5.21	12.5	0	0	1	37.5	1.66	1.52	0	2	0	0	0	3.1	4	12.4	-0.1
187	1	0	91.72	3.85	2.55	-1.48	0	1	124.5	3.9	5.1	1	0	0	20.5	1.29	1.61	0	0	0	0	0	6.5	5.3	7.8	-0.04
188	1	1	71.26	2.56	3.36	-1.09	0	0	81.4	4.21	25.3	0	0	0	18.1	1.66	1.47	0	1	1	0	0	4.4	3.2	16.1	-0.02
189	1	1	78	3.32	2.8	-1.54	0	0	46	4.15	4.5	0	0	0	6	2.04	1.3	0	1	1	0	0	4.2	2.2	11.6	0
190	1	1	30.58	2.98	5.83	-2.02	0	0	106.4	5.14	8.4	0	0	0	26	1.73	1.58	0	1	1	0	0	8.4	3.7	9.3	0.04
191	1	1	64.27	3.46	4.04	-0.55	0	0	124.7	4.97	1.7	0	0	0	45.4	1.89	1.6	0	0	0	0	0	4	2.5	11.8	0.03
192	1	0	100.69	3.25	5.64	-0.8	1	0	66.2	4.68	12.7	0	0	0	27.8	1.53	1.49	1	1	1	0	3	5.7	1.9	10.5	-0.08
193	1	0	93.63	2	2.74	0.27	0	0	116.8	3.62	10.8	0	0	0	24.8	1.82	1.15	1	0	1	0	2	9.9	2.8	10	0.12
194	1	0	80.61	2.89	3.64	-1.73	0	0	116.9	4.42	13.8	0	0	0	28.2	1.68	1.48	1	1	0	0	3	7.7	3	5.1	0.04
195	1	1	73.71	3.16	4.81	-1.23	0	0	43.2	4.54	1.3	0	0	0	24.9	1.31	1.76	0	0	0	0	0	5.1	2.5	7.4	0.1
196	1	1	89.93	2.34	4.28	-1.18	1	0	76.6	3.78	15.6	0	0	0	16.9	1.7	1.22	1	5	0	0	4	5.3	4.8	10.1	-0.01
197	1	0	68.37	3.35	4.58	-0.51	0	0	90.1	3.68	6	0	0	0	33.2	1.3	2.03	0	3	2	0	0	3.5	5.4	5.4	0
198	1	0	40.71	2.3	3.06	-1.4	1	0	95.5	5.22	9.3	0	0	0	27.3	1.41	1.24	0	0	0	0	0	8.6	4.1	8.7	-0.05
199	1	0	73.88	2.66	5.3	-1.8	1	0	81.4	4.02	14.7	0	0	0	25.2	1.66	1.41	0	3	0	0	0	8	3.9	9	-0.08
200	1	0	82.06	3.73	4.79	-0.38	1	0	80.1	5.17	11.3	0	0	0	15.2	1.69	1.2	0	0	1	1	0	7.4	3.4	8.2	0.06
201	1	0	96.45	2.62	4.47	-1.29	1	0	141.8	4.8	11.7	0	0	1	38	1.24	1.47	0	0	0	1	0	7.6	2.6	12.8	-0.01
202	1	1	45.18	3.35	3.55	-0.57	0	0	97.3	4.44	14	0	0	0	31.6	1.92	0.88	0	1	1	0	0	4.5	5.1	7.9	-0.05
203	1	1	71.54	2.18	4.41	-0.64	0	0	82.6	4.47	12.1	0	0	0	19.5	1.77	1.24	0	0	0	0	0	3	3.4	10.8	-0.14
204	1	0	72.49	4.1	3.88	-1.12	1	0	99	3.36	8.3	0	0	0	35	1.39	1.07	0	1	1	0	0	7.1	3	9.4	0.12
205	1	0	51.97	2.91	2.73	-1.2	0	0	113.4	4.32	9.2	0	0	0	20	1.14	1.44	0	2	0	0	0	7.8	4.5	10.1	-0.03
206	1	1	83.75	3.11	4.09	-1.33	0	0	101.3	5.05	11.1	0	0	0	17.2	1.56	1.7	0	3	0	0	0	9.2	3.4	15.3	-0.16
207	1	1	88.95	3.15	4	-1.11	0	0	94.9	4.61	5.5	0	0	0	17.4	1.47	1.59	0	0	0	0	0	5.6	4.5	11	-0.03
208	1	0	68.19	3.36	5.03	-0.58	1	0	83.7	4.29	15	0	0	0	7.3	1.63	0.69	0	0	0	1	0	5.3	3.1	11.6	-0.06
209	1	1	115.1	2.3	2.5	-1.58	0	0	83.4	5.23	11.4	0	0	0	29.7	1.49	2.01	1	2	1	0	3	5.5	4.5	8.2	-0.06
210	1	1	67.61	3.06	4.33	-1.03	0	0	85.1	4.09	10.4	0	0	0	6.7	1	1.49	0	1	2	0	0	7.3	4.5	12.4	0.02
211	1	1	65.07	2.73	3.15	-1.77	0	0	108.5	3.83	16	0	0	0	12.7	1.48	1.17	0	2	0	0	0	5.4	4.8	12.3	-0.06
212	1	0	64.49	2.22	4.4	-1.7	1	1	75.1	4.29	9.4	0	0	0	6	1.51	1.45	0	1	0	1	0	5.9	2.8	12	-0.07
213	1	0	57.69	3.55	4.45	-1.12	1	1	109.8	4.66	9.1	0	0	1	24.1	1.79	1.45	0	1	2	0	0	7.7	3.4	6.9	0.1
214	1	1	62.82	2.88	4.06	-2.28	0	0	135.3	3.17	7.6	0	0	0	23.5	1.39	1.2	1	0	1	0	1	4.7	5.4	8.7	-0.21
215	1	0	45.32	3.18	4.82	0.14	0	0	108.1	4.37	11.7	0	0	0	21.7	2.1	1.46	0	1	1	0	0	8.8	3.3	14.8	-0.05
216	1	1	70.17	3.15	3.07	-1.82	0	0	90.8	4.69	11.5	0	0	0	14.6	1.03	1.22	0	2	0	1	0	7.3	4.3	8.4	0.05
217	1	1	75.15	2.89	5.07	-1.12	0	0	67.5	4.04	6.7	0	0	0	13.3	1.99	1.28	1	2	1	0	1	3	5.8	15.2	0.02
218	1	0	28.34	4.05	3.53	-0.4	1	0	139.5	4.86	9.1	1	0	1	29.6	1.53	1.19	0	0	0	1	0	5	1.7	8.9	0.06
219	1	0	71.96	3.04	2.81	-1.62	0	0	70.7	4.58	6.7	0	0	0	19.5	1.86	0.97	0	2	0	0	0	3	3.2	10.9	0.16
220	1	0	74.84	2.28	3.9	-2.48	0	0	121.2	5.48	6.5	1	0	1	28.2	1.62	1.44	0	1	0	0	0	5.6	3.5	9.9	0.13
221	1	0	84.29	2.86	2.5	-1.37	0	0	116	3.75	1.4	0	0	1	16.1	1.94	1.58	0	1	0	0	0	5	1.7	8	-0.16
222	1	1	98.09	3.31	4.35	-1.62	0	0	94.1	4.7	8.8	0	0	0	26.8	1.48	1.55	0	1	1	0	0	7.7	3	8	-0.2
223	1	1	91.03	3.33	3.91	-2.47	0	0	93.4	3.59	1.5	0	0	0	38	1.27	1.65	0	1	0	0	0	4.2	2.5	8.4	-0.01
224	1	1	61.59	2.52	5.18	-0.93	1	0	54.1	3.23	7.7	0	0	0	30.9	2.03	1.5	1	1	1	1	2	6.8	4.4	10.9	-0.18
225	1	1	59.27	3.52	4.68	-0.98	0	1	108.3	2.98	6.9	0	0	1	20.9	1.57	1.24	0	0	0	0	0	7.1	1.8	13.2	-0.23
226	1	1	85.59	2.18	2.95	-0.41	1	0	115.5	4.52	15.3	0	0	0	27.6	1.67	1.65	0	0	2	0	0	6.5	5.4	10.7	-0.01
227	1	0	63.05	3.63	3.42	-1.77	0	0	72.8	4.31	4.9	0	0	0	22.6	1.97	0.99	0	1	1	0	0	8.3	4.2	10.4	0.02
228	1	1	49.44	2.4	4.57	-2.06	0	0	96.1	3.91	6.2	1	0	0	25.1	1.29	1.13	1	2	1	0	1	10.1	2.4	14.1	0.13
229	1	0	121.48	2.95	4.85	-1.34	0	0	100.9	3.14	8.1	0	0	0	21.7	1.78	1.11	1	1	1	0	1	6.2	4.5	10.6	0.04
230	1	0	67.79	3.59	5.17	-1.15	0	0	114.6	3.79	7.1	0	0	0	23.4	1.42	1.72	0	3	2	0	0	6.8	4.1	8.9	0.15
231	1	0	61.47	3.12	5.16	-0.55	0	0	100.1	4.2	16.8	0	0	0	27.1	1.56	1.68	0	1	0	0	0	4.2	3.5	7.5	0
232	1	1	30.16	3.47	4.05	-0.25	0	0	59.3	4.68	4.3	0	0	1	15.1	1.62	1.55	0	1	0	0	0	4	2.8	14.3	-0.15
233	1	0	91.03	3.37	4.44	-0.37	0	0	86.8	4.19	8.1	0	0	1	14.8	1.15	1.72	0	0	1	1	0	8.1	4	9.5	0.04
234	1	1	54.24	3.7	5.23	-0.93	1	0	105.6	4.35	11.7	0	0	1	11.1	1.37	1.14	0	2	0	0	0	7.8	3.6	8.8	0.09
235	1	1	74.57	3.59	3.87	-0.62	0	0	121	3.97	14.4	1	0	0	9	2.01	1.5	0	2	2	1	0	3.9	2.8	8.5	0
236	1	0	93.37	2.83	4.45	-1.48	0	0	84.6	5.25	8.1	0	0	0	12.8	1.87	1.36	0	0	1	0	0	3.4	2.2	14.1	0.11
237	1	1	54.55	3.38	3.85	-1	1	0	154.7	3.59	0.4	0	0	0	26.6	1.58	1.65	1	0	0	0	4	4.7	2.6	8.8	-0.05
238	1	1	75.59	2.3	3.66	-1.81	0	0	52.6	3.78	9.2	0	0	0	16.1	1.67	1.37	0	0	0	0	0	5.7	3	13.5	0.01
239	1	0	104.48	3.03	4.17	-1.06	0	1	85.9	3.9	16.8	0	0	0	30.1	1.51	1.28	1	2	0	0	2	5.2	4.7	9.8	-0.06
240	1	1	24.87	3.47	3.55	-1.05	1	0	97.9	4.53	11.4	0	0	0	25.3	2.01	1.56	0	1	1	1	0	6.3	4.4	6.9	0.2
241	1	0	57.79	3.13	4.02	-0.07	0	0	95	3.58	11.2	0	0	0	6	1.54	1.66	0	2	1	0	0	7.8	3	9.5	0.04
242	1	0	55.91	3.28	3.25	-1.24	1	0	69.2	4.28	4.7	0	0	1	31.5	1.67	1.2	0	0	1	0	0	6.9	3.1	10.4	-0.15
243	1	0	70.26	2.95	3.97	-1.05	1	0	111.2	4.3	4.2	0	0	0	33.1	1.94	1.38	0	2	1	1	0	7.1	4.5	10.2	0.15
244	1	1	73.04	3.62	4.51	-0.96	1	0	109.3	3.78	10.1	0	0	0	15.1	1.37	1.08	0	2	0	0	0	3	3.8	10.1	-0.11
245	1	1	52.77	3.02	3.63	-1.37	0	0	101.2	4.4	2.9	0	0	0	29.2	2.07	0.65	0	0	0	0	0	3	3.8	9.5	-0.04
246	1	0	60.91	2.83	4.14	-1.58	0	1	108.3	3.6	13.9	0	0	0	16.4	1.14	1.46	0	0	0	0	0	4.4	2.8	8.1	0.01
247	1	1	58.54	3.5	4.25	-0.32	1	0	89.4	3.53	5.8	0	0	0	26	2.09	1.58	0	1	1	1	0	4.7	3.4	10.5	0.01
248	1	0	66.98	2.36	4.51	-1.69	0	0	59.6	4.26	9.9	0	0	1	12.4	1.49	1.48	1	1	1	0	4	7.7	3.5	12.1	0.01
249	1	0	78.36	3.31	4.02	-1.9	0	0	82.1	3.2	0.6	0	0	1	7.1	1.53	0.82	0	1	0	0	0	4.2	3.4	6.1	-0.15
250	1	0	92.21	2.54	5.05	-0.69	1	0	103.9	2.91	8	0	0	1	21.2	1.03	1.29	0	1	2	0	0	7.3	4.2	14.4	0.01
251	1	1	95.11	3.7	2.5	-0.41	0	0	104.1	4.52	4.1	0	0	1	23.8	1.46	0.73	0	2	0	1	0	4.4	4.3	5	0.07
252	1	1	87.07	2.93	6	-1.37	0	0	101	4.83	0	0	1	0	21	1.29	1.81	1	3	0	0	4	3.6	2.6	10.7	0.07
253	1	0	56.52	3.13	3.39	-1.36	0	0	113.7	3.92	12.7	0	0	0	13.2	1.42	1.07	0	1	0	0	0	3.7	3	11.9	-0.17
254	1	1	73.93	3.27	4.47	-0.93	0	0	85.5	3.8	18.2	0	0	0	21	1.56	1.78	0	2	1	0	0	10.5	2.8	8.7	-0.11
255	1	1	121.49	2.1	3.33	-1.52	0	0	100.7	4.8	15.6	0	0	0	27.7	1.89	1.68	0	2	0	1	0	4.4	4.9	5	-0.14
256	1	1	94.29	2.73	4.68	-1.57	0	1	114.3	3.51	13.4	0	1	0	24.6	1.66	1.13	0	0	1	1	0	7.4	5.8	10.2	-0.01
257	1	0	65.19	3.58	4.37	-0.57	0	0	97.9	3.38	7.9	0	0	0	26.8	1.69	1.06	1	2	0	1	1	3	3	11	-0.2
258	1	0	105.64	3.49	3.58	-0.74	0	1	68.9	4.62	14	0	0	0	18.3	1.27	1.51	0	2	0	0	0	8.8	3.3	7.1	-0.15
259	1	0	66.24	3.2	5.04	-0.31	1	0	76	4.21	16.1	0	0	0	36.7	1.34	1.15	0	3	0	0	0	6.7	4.3	8	-0.11
260	1	1	60.63	2.39	3.99	-1.85	0	1	120.8	4.84	10.7	0	0	0	13.2	2.14	1.43	0	1	0	0	0	6.5	2.8	13.4	-0.22
261	1	0	101.91	3.35	4.6	-1.4	0	0	134.8	2.92	4.1	0	0	0	29.9	1.38	1.26	0	1	0	1	0	6.8	4.4	10.9	-0.04
262	1	0	47.81	3.42	3.35	-0.93	1	0	129.4	3.36	7.5	0	0	0	36.8	2.1	0.87	1	0	0	0	3	7	3.5	6	-0.25
263	1	1	35.72	3.08	4.1	-1.66	1	1	105.8	4.21	18.5	0	0	0	29.8	1.53	0.73	0	0	0	0	0	7.6	1.8	11.8	0.01
264	1	1	92.83	3.67	5.83	-0.71	0	0	69.9	4.45	9.6	1	0	0	23	1.6	1.47	0	1	1	1	0	4.8	2.2	7.7	-0.08
265	1	0	74.55	2.72	4.95	-0.37	0	1	99.8	4.71	0	0	0	0	19.7	1.92	1.23	0	1	0	0	0	4.7	3.2	8.2	-0.1
266	1	0	76.55	2.81	4.39	-1.45	0	0	139.1	4.3	2.7	0	0	0	35.4	1.98	1.23	0	0	3	0	0	6.1	4.7	11.1	-0.09
267	1	0	66.77	2	3.75	-1.08	0	0	115.5	4.3	7.9	1	0	0	10.8	1.57	1.61	1	1	0	0	1	7.4	2.6	10.8	-0.05
268	1	0	69.23	3.52	4.19	-0.23	1	0	94.8	3.97	15.2	1	0	0	15.3	1.48	1.75	0	1	0	0	0	5.9	3	9.3	0.02
269	1	1	64.84	3.22	4.3	-0.02	0	0	115.7	5.15	8.6	0	0	0	21	1.58	1.32	0	2	0	0	0	7.5	3.7	9	0.09
270	1	1	61.48	2.22	4.51	-0.65	1	0	68.3	3.54	15.3	0	0	0	37.4	1.7	1.3	1	1	1	0	4	7.2	1.8	9.7	0.06
271	1	0	66.36	2.18	3.21	-0.74	0	0	82.6	4.42	7.4	0	0	0	28.8	1.87	1.55	0	0	0	0	0	5.6	3.8	8.2	0.18
272	1	0	65.73	2.62	4.7	-1.61	0	0	72.9	3.61	0.2	0	0	0	15.3	1.6	0.99	0	1	0	0	0	3	2	13.8	0.03
273	1	0	57.43	3.46	3.2	-0.88	0	0	111.7	4.52	7.5	0	0	0	21.9	1.79	1.47	0	0	0	0	0	5	4.1	5.8	-0.03
274	1	0	63.1	2.91	5.52	-0.77	0	0	117.9	3.58	11.7	0	0	0	18.9	2.09	1.57	1	0	1	0	3	9.5	2.7	9.8	-0.09
275	1	1	23.94	2.66	3.47	-1.23	1	0	96.2	4.65	11.3	0	0	0	17.9	1.71	1.6	0	0	0	0	0	6.7	2.6	6.1	-0.08
276	1	1	87.69	2.56	4.38	-1.46	0	0	78.2	4.27	3.7	0	0	0	34.8	1.69	0.82	0	2	0	0	0	4.7	3.8	13.3	0.01
277	1	0	81.81	2.53	4.98	-1.87	0	0	99.5	5.25	8.2	0	0	0	11.3	1.14	1.17	0	1	0	0	0	6.5	4.3	9.8	-0.14
278	1	0	72.3	2.09	3.92	-2.14	0	0	87.8	4.03	23.4	0	0	0	41.1	0.81	1.14	0	1	0	0	0	7.4	3.9	7.3	-0.02
279	1	0	78.75	2.46	4.42	-2.27	0	0	80.1	4.45	3.8	0	0	0	33.3	1.72	1.43	0	1	1	0	0	4.7	3.7	12.6	-0.04
280	1	0	79.47	2.52	5.35	-0.75	0	0	108.5	3.73	13.3	0	0	0	35.9	1.57	1.54	0	1	3	1	0	8.5	3.7	5	-0.11
281	1	0	59.52	3.4	4.61	-1.01	0	0	81.1	4.03	0	0	0	0	20.4	1.45	1.85	0	1	0	0	0	7	3.9	11.3	-0.15
282	1	1	63.35	2.98	4.43	-1.39	1	1	60.8	4.26	14.3	0	0	0	23.5	1.67	1.25	0	1	0	1	0	3.8	3.9	14	0.21
283	1	1	84.57	2.65	2.7	-1.3	1	0	66.4	3.28	5.5	0	0	0	10.7	1.58	1.25	0	1	0	0	0	7.7	3.1	11	-0.18
284	1	1	78.15	4.21	3.34	-0.97	0	0	59.9	3.35	12	1	0	0	19.8	1.94	1.74	1	3	3	0	4	5.2	4.2	9	-0.05
285	1	0	114.87	2.73	5.02	-1.2	0	0	106.2	4.56	3.5	0	0	0	29.9	1.63	1.49	1	1	1	0	4	5.6	2.7	6.8	0.08
286	1	1	106.39	3.64	4.61	-1.9	1	0	103.8	4.11	11.5	0	0	0	38	1.38	1.78	0	1	0	0	0	4	4.6	13.7	0.01
287	1	1	92.66	3.87	4.74	-0.55	1	0	102.5	3.84	5.5	0	0	0	13.9	1.9	1.49	0	2	0	0	0	7.3	4.3	13.3	-0.09
288	1	1	58.77	2.28	4.67	-0.92	1	0	114.7	3.76	6.4	0	0	0	21.3	1.53	1.05	0	1	0	0	0	5.7	5.7	8.6	-0.16
289	1	1	62.71	3.1	5.23	-0.94	1	0	129.8	3.78	12.2	0	0	1	23.5	1.76	1	0	3	0	1	0	7.3	4	8.6	-0.03
290	1	0	53.96	2.8	3.91	-0.6	0	0	85.2	4.27	7.8	0	0	0	11	1.46	0.93	1	1	0	0	1	4.9	4.4	14.1	-0.3
291	1	1	79.6	2.76	4.23	-1.59	0	1	110.2	4.47	11.9	0	0	0	30.9	1.41	1.6	0	0	0	0	0	4.7	1.9	12.1	-0.02
292	1	1	20	3.34	3.26	-0.37	0	1	60.5	2.94	9	0	0	0	17.8	1.63	1.76	0	3	1	0	0	4.5	4.4	5.1	-0.04
293	1	0	64.83	2.75	3.04	-1.18	0	0	134.5	5.05	10.3	0	0	0	23	1.6	1.95	1	0	1	0	3	6.8	4.7	9.9	0.07
294	1	1	67.87	2.81	2.73	-0.57	0	0	68.9	5.01	12.2	0	0	0	20.5	1.74	1.65	0	1	2	1	0	4.6	5	9.8	-0.15
295	1	1	43.51	2.98	3.38	-0.66	0	0	82.2	2.8	8.2	1	0	0	17.1	1.52	1.75	0	0	0	0	0	5.6	3.6	11.2	-0.07
296	1	1	89.95	2.87	5.45	-1.72	0	0	85.1	4.85	5	1	0	0	24.9	1.05	1.23	0	1	0	1	0	5	3.2	10.5	0
297	1	0	51.22	2.47	2.81	-0.8	0	0	61.8	4.83	7.3	0	0	1	22.8	1.47	1.05	0	2	0	0	0	6.9	2.4	9	-0.02
298	1	1	79.35	3.46	3.87	-0.9	0	0	100.8	4.2	16	0	0	0	21.3	1.84	1.66	0	0	1	0	0	3	2.5	11	-0.17
299	1	0	129.68	3.58	3.03	-1.08	1	0	105.3	3.42	10.6	0	0	0	17.7	1.51	1.53	1	1	0	0	4	6.5	3.5	9.2	-0.1
300	1	1	41.78	3.23	3.62	-1.16	0	0	95.3	4.81	5.8	0	0	1	28.2	1.53	1.43	1	3	3	0	3	9.5	1.7	20.7	0.1
301	1	1	71.03	2.87	4.27	-1.15	1	0	61.5	4.06	12	0	0	0	41.5	1.9	1.52	0	2	1	0	0	8.5	2.7	10.9	-0.01
